# Supplementary material for: Increased Predictive Accuracy of Multi-Environment Genomic Prediction Model for Yield and Related Traits in Spring Wheat (Triticum aestivum L.)
Source: Front Plant Sci. 2021 Oct 8;12:720123. doi: 10.3389/fpls.2021.720123 (PMC8531512; doi:10.3389/fpls.2021.720123)
Supplement: Supplementary Table 4 — Best linear unbiased predictions (BLUPs) data used in this study. [file Table_4.XLSX]

## Sheet: Table_S4_BLUP_141_4Env
Taxa	JBL17_DTHD	JBL17_DAYSMT	JBL17_PH	JBL17_GRYLD	JBL17_TGW	JBL18_DTHD	JBL18_DAYSMT	JBL18_PH	JBL18_GRYLD	JBL18_TGW	LDH17_DTHD	LDH17_DAYSMT	LDH17_PH	LDH17_GRYLD	LDH17_TGW	LDH18_DTHD	LDH18_DAYSMT	LDH18_PH	LDH18_GRYLD	LDH18_TGW
GID304660	83	127	101.3	8.5	50.1	69	118	96.3	8.6	44.4	96	151	105.6	6.9	43.1	109	149	113.2	7.1	41
GID6175067	82	125	103.5	8.4	48.4	82	125	102.7	9.3	46.6	95	149	111	7.4	47.5	104	147	115.8	7.4	45.5
GID6341870	84	126	100	8	45.6	84	127	97.6	9	40.6	100	149	104.8	7.1	47.5	107	149	108.9	7.5	43.8
GID7310216	83	125	99.7	7.7	58.1	79	125	97.3	8.5	47.4	94	149	104.5	7.2	45.7	103	143	104.7	7.4	44.3
GID7310280	84	126	96.8	7.4	55.5	81	125	98.4	8.5	41.7	99	152	106.3	7.1	40	105	148	108.2	7.7	41.2
GID7310282	83	123	100	7.6	52.9	79	124	98.4	8.6	45.4	93	150	105.6	7.2	40.4	104	143	110.1	7	42.6
GID7310423	84	127	103.5	8.2	57.9	80	126	101.4	8.8	47.1	98	150	108.8	7.1	43.1	106	148	115.8	7.5	48
GID7310704	83	130	101	8.3	56.4	81	126	100.8	8.8	45.4	93	150	108.5	6.8	43.7	103	144	106.6	6.8	42.2
GID7310723	81	125	99.7	8.1	62.3	78	123	100	9.1	49.2	94	148	105.6	7.5	48.6	103	145	105.9	7.7	47.7
GID7310785	82	123	101	7.7	52.6	83	123	100.8	8.3	41.9	99	147	109.9	6.8	41.9	105	143	111.6	7.3	40.7
GID7310807	81	124	97.4	7.9	55.3	69	126	98.7	9.1	41.7	95	149	101.9	7.2	41	104	146	103.2	7.8	38.8
GID7310835	80	124	102.6	7.9	58.3	81	125	101.4	8.7	42.8	98	149	113.9	7.2	42.7	106	144	119.3	7	43.2
GID7310893	82	125	101	7.6	55.8	81	126	103	8.8	45.2	95	149	107	7.4	47.7	103	143	113.5	7.2	47.8
GID7310905	83	127	98.7	7.6	58.1	80	126	98.4	8.8	46.1	95	150	112.1	6.9	42.4	105	145	116.2	7.1	47.6
GID7311040	78	119	103.5	8.3	55.9	76	121	101.9	9	49	89	146	108.1	6.5	47.9	98	141	113.2	6.6	46.1
GID7311077	85	127	99.4	7.6	55.4	84	127	97.6	8.4	45.9	99	152	115.4	7.2	44.2	106	148	107.8	7.7	44.7
GID7311612	89	128	99.4	7.5	52.2	84	126	99.8	8.6	45.8	100	150	108.5	7.1	41.2	107	147	108.9	7.6	42.7
GID7311894	84	124	97.4	7.6	50	82	125	98.7	9	44.8	93	146	103.4	7.3	46.4	103	142	100.9	7.2	45.3
GID7311895	85	126	101.6	7.7	54.7	83	126	99.5	8.6	43.5	98	150	113.2	7.4	43.7	105	148	112.4	7.4	41.1
GID7312223	81	123	98.7	7.7	55.7	75	125	100.3	9	43.9	90	146	107.4	7.3	46.4	99	141	110.1	7.4	41.7
GID7312360	83	129	99	8.5	38.8	85	129	97.3	8.5	39.1	101	152	101.2	6.4	38	109	150	102	6.9	36.2
GID7312378	82	127	100.3	8.1	43.6	80	127	98.1	8.9	42.8	100	152	108.8	7.3	45	104	145	110.5	7.4	44.1
GID7312934	81	125	104.2	8.1	44.9	79	127	100.8	8.9	41.4	94	147	111.8	7.1	46.6	103	142	112	7.6	43
GID7312955	78	123	101.3	8	43	78	123	97.9	8.9	48	93	147	108.1	6.8	44.1	103	143	108.5	6.8	42.7
GID7313028	84	128	100.6	7.6	54.6	80	127	100.3	8.5	41.4	98	150	112.5	6.9	44.7	105	147	112.8	7.5	45.7
GID7313031	83	126	102.9	7.6	56.8	82	126	99	8.4	43.7	95	150	111.4	6.9	43.3	105	147	115.5	6.8	42.2
GID7313048	78	125	104.8	8.2	60.5	76	125	102.5	8.7	50.5	91	147	107.4	6.9	49.6	100	143	113.9	7.3	46.7
GID7313392	86	126	101.3	7.9	63	84	127	101.9	8.8	50	102	152	113.9	7.5	49.1	107	148	113.2	7.6	46.1
GID7313462	83	126	100.6	7.9	53	79	126	100	8.7	43.7	95	152	110.7	7.8	44.4	103	146	113.2	7.6	43.3
GID7313724	78	123	97.4	6.6	69.1	80	127	99.2	8.2	59.5	97	149	111.4	7.1	55.5	105	145	110.1	7	53.5
GID7313804	86	127	96.5	7.9	55.6	82	126	96.5	8.8	43.6	100	149	107.7	6.9	46.9	105	147	103.6	7.6	43.7
GID7313806	84	125	101.9	8	56.7	83	125	99	8.8	44.5	99	149	109.9	7.1	44.5	106	148	110.5	7.5	43.3
GID7395694	87	128	101.9	7.5	48.5	83	127	99	8.5	42.2	101	152	113.6	6.8	39.1	109	150	114.3	7.2	40.6
GID7395822	81	124	100.6	7.8	51.1	78	125	100	8.2	49.6	94	148	106.3	7.2	47.7	103	143	111.2	7.6	45.2
GID7395899	79	127	101.9	8.5	54.2	79	123	98.1	8.6	47.8	96	149	109.2	6.8	42.6	104	145	107.8	7	43.8
GID7396039	86	127	102.6	8.1	56.5	83	126	99.8	8.8	46.9	99	148	113.6	7.3	45.7	108	148	114.7	7.1	43.1
GID7396104	78	121	101.3	7.6	57.8	78	126	101.4	9.1	49.6	95	149	113.2	7.4	50.6	105	145	109.7	7.2	49.6
GID7396133	84	126	99.4	7.8	53.7	79	123	98.1	8.5	43.2	99	151	105.6	7.3	45	106	148	105.9	7.8	41.6
GID7396143	83	123	100.3	7.3	58.6	78	125	98.4	8.8	45.9	96	151	113.6	6.8	40.9	104	147	109.7	7.2	44
GID7396161	86	127	102.9	8	57.9	84	128	100	8.7	47.1	101	152	115	7.6	43.5	109	148	111.2	7.3	38.7
GID7396172	77	122	99.4	8.2	51.1	75	123	97.1	8.7	43.3	91	148	102.7	6.6	47.5	101	142	106.6	6.8	45.1
GID7396194	82	126	100	7.5	59.2	81	125	101.4	8.2	50.6	95	152	109.6	7.5	47.9	104	142	113.9	7.1	46.4
GID7396209	80	123	101.9	8.3	54.6	78	124	103.5	9.2	47.6	93	150	108.8	7.2	42.6	103	143	111.6	7.2	45.4
GID7396228	84	123	100.6	7.7	53.4	82	124	97.9	8.3	44	101	151	111.8	7.2	41.4	110	147	110.8	7.5	39.1
GID7396235	86	125	101.6	7.1	56.7	83	127	101.7	8.8	47.6	101	152	113.6	7.2	44.8	108	148	118.1	7.3	44.4
GID7396236	86	128	102.9	7.5	58	85	128	102.7	8.7	43.3	101	152	115.4	7.1	45.4	108	148	115.1	7.3	44.9
GID7396355	85	129	102.9	8.4	57.2	83	127	99.8	8.9	45.2	97	150	108.1	7	44.8	105	147	109.7	7.3	44.5
GID7396550	83	126	100.3	8.1	60.6	78	123	97.9	8.8	50.4	93	147	105.6	7	50.4	102	143	110.8	7.3	49.8
GID7396624	81	127	98.1	8.2	54.9	81	125	97.9	8.4	46	91	147	102.3	6.6	45.2	101	144	105.9	7.8	44.1
GID7396638	83	125	103.5	8.4	59	81	123	101.9	8.9	47.2	92	145	107.7	5.9	42.5	103	143	109.7	7.3	42.1
GID7396639	82	125	103.5	8.2	59.3	82	123	101.9	8.6	49.3	92	145	108.8	6.7	45.7	103	141	112	7	47.4
GID7396710	84	125	102.9	8	57	80	125	98.1	8.8	46	94	148	111.4	7.6	43.8	104	145	110.8	7.1	43.1
GID7396745	84	128	99	8.1	57.3	84	127	97.1	8.3	46.1	99	150	107.4	7.1	44.2	105	146	107	7.6	46.4
GID7397016	79	125	101.9	7.8	56.5	79	125	101.4	8.8	47.9	96	151	115.4	7.3	46.4	102	143	107.8	7.4	46.7
GID7397073	80	123	101.6	7.9	53.7	81	126	100.3	9.1	39.4	94	150	107.7	7.2	40.9	103	145	110.1	7.3	37.6
GID7397372	84	124	101	7.6	59.3	81	126	101.7	8.6	48.4	94	149	108.1	7.3	45.1	103	144	106.6	6.9	45.1
GID7397501	78	122	99.4	7.6	56.7	75	124	98.7	8.4	49.5	90	147	106.3	7.1	51.8	100	143	111.6	7	48.5
GID7397687	83	125	97.1	7.6	51	80	125	97.6	8.4	42.1	92	146	99.7	7.2	44.4	103	144	103.9	6.9	43.2
GID7397691	87	126	100	7.7	51.3	80	125	97.9	8.4	44.7	95	147	107	7.5	42.1	104	143	109.3	7.2	40.8
GID7397728	83	125	102.6	7.8	53.3	83	125	102.7	9.1	46.8	91	146	104.8	7.3	46.9	103	142	107	7.4	47.4
GID7397747	77	121	97.1	7.9	57.6	74	122	98.1	9.2	50.8	91	146	103.7	7.5	49.7	100	144	108.2	7.8	47.6
GID7397754	85	128	101	7.7	52.3	79	125	103	8.8	44.5	93	149	108.8	7	45.7	103	145	107.8	7.4	44.2
GID7397815	84	127	99.7	7.6	52.4	84	127	102.2	8.5	41.9	94	147	107.7	6.5	41.6	103	142	110.8	6.9	41.6
GID7398014	81	124	98.4	7.7	54	78	122	96.8	8.7	48.9	93	145	107	7.4	47.5	103	141	108.5	7.7	49.1
GID7398212	79	123	97.4	7.6	53.9	77	125	97.6	9.2	46.2	94	150	108.1	7.9	42.8	104	144	107.8	7.3	40.9
GID7398217	83	125	100	7.8	53	79	125	99.5	9.2	44.4	94	148	103	8	46.1	104	144	108.2	7.8	40.5
GID7398235	78	122	101	7.9	57.9	74	123	99.8	9.1	49	90	147	110.7	7.6	47.9	101	145	115.1	7.6	45.8
GID7398245	83	125	102.6	7.5	65.1	79	126	103.5	9.3	54.7	91	146	116.5	7.7	58.4	104	145	116.2	7.9	52
GID7398376	85	127	96.5	6.8	59.9	79	124	99.8	8.1	49.8	95	147	109.2	6.3	48.3	104	145	110.8	7.1	46.4
GID7398701	78	126	100	8.4	54.5	77	123	98.1	9	53.6	93	147	109.9	6.9	49.1	101	143	115.1	7.4	51.1
GID7398846	81	126	100.6	8.4	46.6	81	123	98.4	8.8	47.6	95	149	106.3	7.1	48.7	104	144	108.5	7.3	46.9
GID7398872	81	123	99.4	8.3	43.8	80	124	94.9	8.9	45.7	96	149	107.4	7.1	44.1	105	146	107.4	7.4	42.5
GID7398920	77	125	101.6	8.6	46.9	77	122	99.2	8.8	47.6	93	149	108.5	7.1	46.4	102	143	110.8	7.3	43.9
GID7399013	78	121	102.3	8.2	49.2	77	122	99.2	8.7	46.8	93	148	109.6	7	50.1	99	139	110.8	7.9	50
GID7399014	82	125	101.6	8.3	47.4	79	125	98.7	8.8	48.6	92	148	105.2	7.1	50.3	99	139	105.1	7.7	50.2
GID7399072	78	121	98.4	7.9	48.7	76	122	98.1	8.9	48.3	90	148	106.3	7	51.4	98	139	105.1	7.7	48.7
GID7399179	82	129	102.3	8.8	44.2	80	126	99.2	8.6	45.5	95	149	105.9	6	46.6	104	144	110.1	6.9	43.8
GID7399180	82	128	102.6	8.5	43.7	81	126	99	8.8	45.1	96	150	106.7	6.4	44.4	104	145	109.7	7.2	47.2
GID7399267	82	125	102.3	7.9	48	80	125	101.7	8.6	49	93	146	109.6	6.2	49.2	104	144	113.5	6.8	47.8
GID7399277	82	126	104.2	8.3	46.5	77	123	99.5	8.8	44.8	93	149	112.5	7	49.1	103	145	115.1	7.5	44.2
GID7399345	78	120	100.6	8.2	44.7	73	118	97.9	8.7	46.6	90	146	106.7	6.1	46.4	99	139	105.1	6.8	40
GID7399399	81	125	103.2	8.1	39.9	79	126	101.4	8.8	43.5	90	147	108.1	6.9	42.8	100	141	115.5	7.1	40.6
GID7399413	78	119	101.9	7.5	50	76	122	100	8.4	50.4	90	144	112.8	6.3	49.4	99	139	111.2	6.6	48.5
GID7399442	81	126	103.2	8.3	52.5	80	124	98.4	8.7	44.3	96	149	110.3	6.1	47.9	105	149	111.2	7.2	44.5
GID7399445	80	125	101.6	7.9	48.4	77	124	97.1	8.9	44.8	95	149	104.5	6.5	44.3	104	145	108.2	7	41.8
GID7399457	80	122	101.6	7.9	48.8	80	123	98.7	8.8	47	96	149	107	6.8	43.8	103	144	108.2	7.7	45
GID7399473	81	124	101.9	8.4	53.5	78	123	100.6	9.1	46.8	97	149	105.6	7.2	47.5	103	141	108.2	7	42.6
GID7399485	81	125	100.6	8.1	50.8	78	124	99	8.7	45.5	96	148	107	6.9	44.4	103	143	111.2	7.1	43
GID7399497	82	125	101.3	7.4	56.1	82	125	99	8.5	42.5	100	150	108.8	7.2	41.7	105	146	109.7	7.6	39.4
GID7399537	80	124	102.6	8.3	55	80	125	100.8	8.8	44.1	93	148	111.4	6.8	44.9	103	144	122.7	7.2	44.6
GID7399541	79	125	103.2	8.3	56.2	79	124	99.5	8.9	50.4	93	147	107.4	6.5	51.4	103	142	108.5	6.8	47.7
GID7399548	80	125	92.3	7.9	56.1	76	123	101.1	8.6	51.1	93	148	106.7	6.4	54.2	102	143	110.8	7.3	52.2
GID7399578	79	125	102.6	7.9	55	78	123	102.7	8.8	49	94	149	107.7	6.9	45.6	103	143	110.8	6.9	45.5
GID7399601	78	122	102.3	8.2	58.7	76	123	95.7	9.1	46.9	90	147	103	7.4	44.8	100	143	105.1	7.6	47.1
GID7399609	75	118	101	8	52.6	74	122	100.3	9.3	52.7	89	147	108.8	7.3	54.7	98	140	115.1	7.5	51.5
GID7399636	79	124	102.9	7.9	57.8	79	125	100.6	9	48.8	93	148	110.7	6.8	45.5	103	142	107.8	6.6	42.2
GID7399637	79	123	101.6	8.4	53.2	76	124	99.5	9.2	47.5	95	149	108.1	6.9	47.9	104	144	112.8	7.1	43.2
GID7399638	81	122	100.6	7.9	55.5	79	125	104.9	9.2	44.2	94	148	106.7	6.9	43	104	145	115.1	7	41.1
GID7399640	81	121	101.6	8.2	56.4	78	123	102.7	9.2	44.8	94	150	111.4	6.4	42.1	103	147	115.8	7.3	42.7
GID7399643	80	121	102.3	7.8	54.7	79	124	101.7	8.7	47.2	92	149	108.5	7.3	46	102	145	113.5	6.7	40.7
GID7399644	78	122	100.6	7.9	54.9	76	123	100	9	45.7	93	150	106.3	7	43	103	145	108.2	6.9	37.4
GID7399645	83	125	101	7.9	57.8	81	124	98.4	8.8	46.8	98	150	109.9	6.7	39.7	104	143	113.9	7.1	40.1
GID7399653	82	125	100.3	8	57.6	78	122	99.8	8.6	47.2	95	150	108.1	7.1	44.5	103	143	110.8	7	44
GID7399712	82	123	99.4	7.7	57.8	76	123	100	9	46	93	150	107	7.2	42.2	104	143	113.2	6.9	43.4
GID7399819	85	127	101.3	8.1	59.6	83	126	100.6	8.5	45.8	99	149	109.6	7.2	45.4	106	148	108.2	6.9	44
GID7399829	84	125	100.6	7.9	56.1	81	123	97.1	8.2	43.3	101	151	111.8	7.4	42	108	148	112	7.2	41.9
GID7399832	83	124	100	7.5	53.9	82	126	100.3	8.7	42.9	100	152	105.9	7.5	45.3	106	145	108.5	7.3	42.4
GID7399875	85	127	101	7.9	57.5	83	126	100.3	8.8	44.5	97	148	106.3	7.1	45.3	104	144	107	7	44.2
GID7399946	79	122	100.6	7.9	58	77	122	98.1	8.9	47.6	90	146	109.6	7.1	48.6	98	140	112.4	7.3	44.2
GID7399966	86	128	97.4	8.3	59.3	85	130	96.5	8.9	45.2	101	152	107	7.2	42.2	109	149	106.2	7.3	44.5
GID7400073	80	125	100	7.9	61.9	75	122	99.8	9.4	51.3	90	147	106.3	7.2	49.7	97	141	112.4	7.3	51
GID7400091	83	124	103.5	8	53.5	79	123	101.1	8.8	46	98	149	112.8	6.7	38.3	104	143	109.3	6.7	37.1
GID7400281	72	122	100	8.4	59.4	70	121	96.5	8.8	48	88	145	105.2	6.9	50.6	98	141	109.3	7.7	51.9
GID7400293	73	125	101.9	8.7	59.6	72	122	96.8	8.9	48.5	88	146	109.9	7.5	49.1	97	139	112	7.4	50.7
GID7400308	78	119	98.7	7.5	56.5	76	122	94.4	8.8	45.4	93	147	103.7	6.9	40.4	103	143	110.5	7.1	40.5
GID7400311	82	125	100.3	8.3	57.4	77	125	99.2	9.2	45.1	93	148	107	6.7	42.2	104	147	110.8	7.1	39.9
GID7400313	80	123	102.3	8.2	55	76	120	95.4	8.7	43.5	92	145	103.7	6.8	39.5	108	143	107	6.7	41
GID7400318	73	124	100.3	8.1	57.4	71	125	97.3	8.6	44.4	88	148	107.7	6.7	45.4	104	145	108.5	6.8	42.7
GID7400337	84	125	99	7.8	57.7	80	126	99.5	8.7	41.5	96	149	105.6	7.4	42.7	106	148	106.6	7.7	39.4
GID7400441	82	123	98.7	7.9	56.2	79	127	99.2	8.8	43.3	93	148	107.7	7.7	43.3	102	141	108.2	7.4	43.5
GID7400442	82	124	103.9	7.9	56.7	79	122	101.1	8.5	46.7	95	149	114.3	7.6	44.8	104	147	111.6	7.7	43.2
GID7400446	83	127	98.1	7.4	56.1	81	127	98.7	8.7	44.1	99	149	104.5	7	43.5	105	149	103.9	7.6	39.7
GID7400456	82	125	101.6	7.9	55.9	80	126	98.1	8.9	43.9	95	146	108.5	6.9	43.8	104	143	110.5	6.7	43.1
GID7400458	83	126	102.3	8.4	54.7	82	127	99.5	8.9	41.9	96	147	108.1	7.2	42.6	106	148	110.8	7.5	41.6
GID7400460	84	128	98.4	7.8	55.7	83	126	99.2	8.6	39.9	101	150	110.7	7	40.3	107	146	110.1	7.1	37.2
GID7400467	84	126	101.9	7.8	54.6	83	126	98.7	8.6	43.3	99	151	108.1	7.3	43.6	107	147	111.2	7.1	39.4
GID7400488	82	125	102.9	7.9	55.4	76	125	99.2	8.7	42.2	90	146	108.8	6.9	43.9	102	144	110.8	7	44.8
GID7400491	82	124	101.9	7.9	56.2	79	124	99.5	8.3	47.7	95	148	110.3	6.9	42.8	104	144	112.4	7.1	45
GID7400579	82	125	100.6	7.6	54.1	79	125	104.1	8.9	44.5	92	147	107	7.5	45.2	104	143	112	7.3	45.1
GID7400595	81	125	101.9	7.6	56.5	76	126	99	8.9	49.9	90	149	106.7	7.1	43.1	99	144	111.6	7.5	46
GID7400602	90	126	101.3	7.4	58.1	83	127	98.7	8.4	45.6	100	151	113.2	6.8	43.7	110	148	113.5	7.2	43.4
GID7400624	90	126	100.3	7.1	55.6	85	126	99.2	8.3	44.3	101	150	111.4	7.2	46.7	107	144	107	7.3	45.1
GID7400679	87	125	100.6	7.5	59.8	79	127	98.4	8.9	48.3	95	149	107.4	6.7	49.5	105	146	111.6	7.3	46.9
GID7400700	85	126	100	7.3	63.2	80	126	100.6	8.5	53.6	95	151	109.6	7.1	55.1	105	145	110.8	7.3	49.6
GID7400704	83	125	102.6	7.6	59.2	80	126	99.2	9	50	94	149	108.1	7.3	45.5	103	142	111.6	7.3	45.4
GID7400738	86	123	103.9	7.6	52.5	78	123	102.7	8.9	45.8	93	148	109.9	7.2	47.8	103	141	116.6	7.6	48.1
GID7400748	88	128	104.2	7.6	57.4	82	126	96.5	9	48	99	150	107.7	6.9	43.3	109	150	110.5	7.1	48.5
GID7400754	83	126	102.3	7.8	48.8	81	125	100.8	8.9	44.4	94	150	110.3	8	46.1	104	145	110.5	7.8	43.1
GID7400769	86	128	101.6	8.2	58.1	82	127	97.1	9	50.2	93	149	102.7	7.8	50.3	103	145	102.8	7.7	49
GID7400771	91	128	100.6	7.6	54.2	83	127	98.4	8.5	47.2	101	152	104.8	8.2	47.7	109	150	104.7	7.7	44.6
GID7400794	83	126	103.2	7.4	55.4	74	124	101.1	8.5	48.5	90	146	109.9	6.8	43.1	104	146	113.9	6.8	39.6
